# Supplementary material for: A Comprehensive Investigation into the Crystallology, Molecule, and Quantum Chemistry Properties of Two New Hydrous Long-Chain Dibasic Ammonium Salts CnH2n+8N2O6 (n = 35 and 37)
Source: Int J Mol Sci. 2023 Mar 13;24(6):5467. doi: 10.3390/ijms24065467 (PMC10052139; doi:10.3390/ijms24065467)
Supplement: Supplementary file 1 [file ijms-24-05467-s001.zip]

Archive with 1 entries (1 files):
- ijms-2252641-supplementary.pdf
